# Supplementary material for: Transcriptome of Tumor-Infiltrating T Cells in Colorectal Cancer Patients Uncovered a Unique Gene Signature in CD4+ T Cells Associated with Poor Disease-Specific Survival
Source: Vaccines (Basel). 2021 Apr 1;9(4):334. doi: 10.3390/vaccines9040334 (PMC8065799; doi:10.3390/vaccines9040334)
Supplement: Supplementary file 1 [file vaccines-09-00334-s001.zip]

Archive with 9 entries (8 files):
- Supplementary Figure 1.pdf
- __MACOSX/
- __MACOSX/._Supplementary Figure 1.pdf
- Supplementary Table 2.docx
- __MACOSX/._Supplementary Table 2.docx
- Supplementary Table 3.docx
- __MACOSX/._Supplementary Table 3.docx
- Supplemetary Table 1.docx
- __MACOSX/._Supplemetary Table 1.docx
